# Supplementary material for: ﻿Two new species of Navicula (Bacillariophyta) from Southeast Asia
Source: PhytoKeys. 2022 Feb 18;190:69–85. doi: 10.3897/phytokeys.190.78164 (PMC8881437; doi:10.3897/phytokeys.190.78164)
Supplement: XML Treatment for Navicula winoniformis [file phytokeys.190.78164-treatment1.xml]

<!DOCTYPE tp:taxon-treatment
  PUBLIC "-//TaxonX//DTD Taxonomic Treatment Publishing DTD v0 20100105//EN" "tax-treatment-NSO.dtd">
<tp:taxon-treatment xmlns:tp="http://www.plazi.org/taxpub"><tp:treatment-meta><kwd-group><label>Taxon classification</label><kwd>
              <named-content content-type="kingdom">Plantae</named-content>
            </kwd><kwd>
              <named-content content-type="order">Naviculales</named-content>
            </kwd><kwd>
              <named-content content-type="family">Naviculaceae</named-content>
            </kwd></kwd-group><mixed-citation publication-type="journal"><person-group><name><surname>Kulikovskiy</surname><given-names>Maxim S.</given-names></name><name><surname>Chudaev</surname><given-names>Dmitry A.</given-names></name><name><surname>Glushchenko</surname><given-names>Anton M.</given-names></name><name><surname>Kuznetsova</surname><given-names>Irina V.</given-names></name><name><surname>Kociolek</surname><given-names>John Patrick</given-names></name></person-group><article-title>﻿Two new species of <italic><tp:taxon-name><tp:taxon-name-part taxon-name-part-type="genus" reg="Navicula">Navicula</tp:taxon-name-part></tp:taxon-name></italic> (<tp:taxon-name><tp:taxon-name-part taxon-name-part-type="phylum">Bacillariophyta</tp:taxon-name-part></tp:taxon-name>) from Southeast Asia</article-title><source>PhytoKeys</source><day>18</day><month>02</month><year>2022</year><volume>190</volume><fpage>69</fpage><lpage>85</lpage><pub-id pub-id-type="doi">10.3897/phytokeys.190.78164</pub-id></mixed-citation></tp:treatment-meta><tp:nomenclature><label>﻿</label><tp:taxon-name>
            <tp:taxon-name-part taxon-name-part-type="genus" reg="Navicula">Navicula</tp:taxon-name-part>
            <tp:taxon-name-part taxon-name-part-type="species" reg="winoniformis">winoniformis</tp:taxon-name-part>
          </tp:taxon-name><tp:taxon-authority>Chudaev, Glushchenko, Kulikovskiy &amp; Kociolek</tp:taxon-authority><tp:taxon-status xmlns:xlink="http://www.w3.org/1999/xlink" xlink:type="simple">sp. nov.</tp:taxon-status><xref ref-type="fig" rid="F1">Figs 1</xref><xref ref-type="fig" rid="F2">, 2</xref><tp:nomenclature-citation-list><tp:nomenclature-citation><tp:taxon-name>
                <tp:taxon-name-part taxon-name-part-type="genus" reg="Navicula">Navicula</tp:taxon-name-part>
                <tp:taxon-name-part taxon-name-part-type="species" reg="gottlandica">gottlandica</tp:taxon-name-part>
              </tp:taxon-name><comment>sensu Lee, 2012 (fig. 4E) (Algal Flora of Korea vol. 3, num. 8).</comment></tp:nomenclature-citation></tp:nomenclature-citation-list></tp:nomenclature><tp:treatment-sec sec-type="Holotype" id="SECID0E6FAE"><title>Holotype.</title><p>Slide 03572 in collection of Maxim Kulikovskiy at the Herbarium of the Institute of Plant Physiology Russian Academy of Science, Moscow, Russia, represented here by Fig. <xref ref-type="fig" rid="F1">1E</xref>.</p><fig id="F1" position="float" orientation="portrait"><object-id xmlns:xlink="http://www.w3.org/1999/xlink" content-type="doi" xlink:type="simple">10.3897/phytokeys.190.78164.figure1</object-id><label>Figure 1.</label><caption><p><bold>A–P</bold><italic><tp:taxon-name><tp:taxon-name-part taxon-name-part-type="genus" reg="Navicula">Navicula</tp:taxon-name-part><tp:taxon-name-part taxon-name-part-type="species" reg="winoniformis">winoniformis</tp:taxon-name-part></tp:taxon-name></italic> Chudaev, Glushchenko, Kulikovskiy &amp; Kociolek, sp. nov. <abbrev xmlns:xlink="http://www.w3.org/1999/xlink" xlink:title="Light microscopic" id="ABBRID0E5GAE" xlink:type="simple">LM</abbrev>, <abbrev xmlns:xlink="http://www.w3.org/1999/xlink" xlink:title="differential interference contrast" id="ABBRID0ECHAE" xlink:type="simple">DIC</abbrev>. Size diminution series. Vietnam, slides no 00269 (<bold>A</bold>), 00318 (<bold>L, P, N</bold>), 00323 (<bold>I</bold>), 00326 (<bold>C</bold>), 00328 (<bold>B</bold>), 02079 (<bold>O</bold>), 03572 (<bold>E, F, H, K, M</bold>), 03773 (<bold>D</bold>), 04853 (<bold>J</bold>). Laos, slide no 00956 (<bold>G</bold>). Holotype (<bold>E</bold>). Scale bar: 10 μm.</p></caption><graphic xmlns:xlink="http://www.w3.org/1999/xlink" xlink:href="phytokeys-190-069-g001.jpg" position="float" orientation="portrait" xlink:type="simple" id="oo_647957.jpg"><uri content-type="original_file" xlink:type="simple">https://binary.pensoft.net/fig/647957</uri></graphic></fig></tp:treatment-sec><tp:treatment-sec sec-type="Isotype" id="SECID0EBIAE"><title>Isotype.</title><p>Slide MW-D 898s1 in Diatom collection of the Department of Mycology and Algology, Faculty of Biology, M.V. Lomonosov Moscow State University, Moscow, Russia.</p></tp:treatment-sec><tp:treatment-sec sec-type="type locality" id="SECID0EGIAE"><title>Type locality.</title><p>Vietnam. Khánh Hòa Province, Suối Dầu Reservoir, benthos, <named-content xmlns:xlink="http://www.w3.org/1999/xlink" content-type="dwc:verbatimCoordinates" xlink:type="simple"><named-content content-type="geo-json" specific-use="{&#34;type&#34;:&#34;Point&#34;,&#34;coordinates&#34;:[109.053333,12.165000]}" id="NCID0EPIAE" xlink:type="simple">12°09.900'N, 109°03.200'E</named-content></named-content>, 36 m elev., leg. E.S. Gusev, 10.08.2010.</p></tp:treatment-sec><tp:treatment-sec sec-type="description" id="SECID0EUIAE"><title>Description.</title><p><bold><abbrev xmlns:xlink="http://www.w3.org/1999/xlink" xlink:title="Light microscopic" id="ABBRID0E2IAE" xlink:type="simple">LM</abbrev></bold> (Fig. <xref ref-type="fig" rid="F1">1A–P</xref>). Valves narrowly lanceolate with rostrate to subcapitate apices, length 29.7–49.0 μm, width 6.5–8.0 μm (n=32). Axial area narrow, slightly widening towards valve centre, central area transversely expanded, with irregular border due to unequal shortening of central striae, usually occupying about 1/2 of valve width. Striae radiate, becoming strongly convergent at the valve ends, 12–14/10 μm. Lineolae easy to resolve in light microscope, 24–27/10 μm. Raphe filiform to narrowly lateral, terminal fissures deflected to the secondary valve side, central pores straight or very slightly deflected to primary valve side, not close standing.</p><p><bold><abbrev xmlns:xlink="http://www.w3.org/1999/xlink" xlink:title="scanning electron microscopy" id="ABBRID0EGJAE" xlink:type="simple">SEM</abbrev>, external view</bold> (Fig. <xref ref-type="fig" rid="F2">2A–C</xref>). Areola openings apically elongate, lying in distinct longitudinal grooves (Fig. <xref ref-type="fig" rid="F2">2C</xref>, white arrow). Four small isolated areolae with almost circular openings present at valve apices on valve mantle (Fig. <xref ref-type="fig" rid="F2">2C</xref>, white arrowheads). Raphe-sternum elevated very slightly in valve centre (Fig. <xref ref-type="fig" rid="F2">2B</xref>, black arrow). Central pores drop-like without any projections, deflected slightly to primary valve side (Fig. <xref ref-type="fig" rid="F2">2B</xref>, white arrows). Terminal fissures hooked to secondary valve side (Fig. <xref ref-type="fig" rid="F2">2A, C</xref>, black arrows). Raphe branches with indistinct kink in proximal parts (Fig. <xref ref-type="fig" rid="F2">2A</xref>, white arrow).</p><fig id="F2" position="float" orientation="portrait"><object-id xmlns:xlink="http://www.w3.org/1999/xlink" content-type="doi" xlink:type="simple">10.3897/phytokeys.190.78164.figure2</object-id><label>Figure 2.</label><caption><p><bold>A–F</bold><italic><tp:taxon-name><tp:taxon-name-part taxon-name-part-type="genus" reg="Navicula">Navicula</tp:taxon-name-part><tp:taxon-name-part taxon-name-part-type="species" reg="winoniformis">winoniformis</tp:taxon-name-part></tp:taxon-name></italic> Chudaev, Glushchenko, Kulikovskiy &amp; Kociolek, sp. nov. <abbrev xmlns:xlink="http://www.w3.org/1999/xlink" xlink:title="scanning electron microscopy" id="ABBRID0E3KAE" xlink:type="simple">SEM</abbrev>. Sample no 03572. <bold>A–C</bold> external views <bold>D–F</bold> internal views <bold>A, D</bold> the whole valve <bold>B, E</bold> central area <bold>C, F</bold> valve end. <bold>A</bold> black arrows show the terminal raphe fissures. White arrow shows the indistinct kink of raphe branch <bold>B</bold> white arrows show central raphe pores. Black arrow shows the very slightly elevated raphe-sternum <bold>C</bold> black arrow shows the terminal raphe fissure. White arrow shows the longitudinal grooves where areola openings are located. White arrowheads show the small isolated apical areolae <bold>D</bold> white arrows show the accessory rib <bold>E</bold> black arrow shows the rectangular areola opening. Black arrowhead shows the circular areola opening. White arrows show the central raphe endings. White arrowhead shows the raphe slit <bold>F</bold> black arrows show the stria which are slightly wider than virgae. White arrow shows the helicroglossa. White arrowheads show the small isolated apical areolae. Scale bars: 5 μm (<bold>A</bold>); 2 μm (<bold>B–E</bold>); 1 μm (<bold>F</bold>).</p></caption><graphic xmlns:xlink="http://www.w3.org/1999/xlink" xlink:href="phytokeys-190-069-g002.jpg" position="float" orientation="portrait" xlink:type="simple" id="oo_647958.jpg"><uri content-type="original_file" xlink:type="simple">https://binary.pensoft.net/fig/647958</uri></graphic></fig><p><bold><abbrev xmlns:xlink="http://www.w3.org/1999/xlink" xlink:title="scanning electron microscopy" id="ABBRID0EEMAE" xlink:type="simple">SEM</abbrev>, internal view</bold> (Fig. <xref ref-type="fig" rid="F2">2D–F</xref>). Striae slightly wider than virgae, lie at same level as latter, no transapical grooves formed (Fig. <xref ref-type="fig" rid="F2">2E, F</xref>, black arrows). Internal areola openings rectangular (Fig. <xref ref-type="fig" rid="F2">2F</xref>, black arrow) or circular (near central area) (Fig. <xref ref-type="fig" rid="F2">2E</xref>, black arrowhead), wider than external ones. Hymenes were not preserved during the material treatment. Four to five small isolated areolae present at each apex (Fig. <xref ref-type="fig" rid="F2">2F</xref>, white arrowheads). Raphe slit opens obliquely to secondary side and visible in proximal (Fig. <xref ref-type="fig" rid="F2">2E</xref>, white arrowhead) and distal (Fig. <xref ref-type="fig" rid="F2">2F</xref>, white arrow) parts only. Raphe-sternum very narrow, widened in centre, separated from accessory rib by longitudinal groove. Accessory rib well-developed (Fig. <xref ref-type="fig" rid="F2">2D</xref>, white arrows), widened unilaterally in valve centre and at valve apices. Central raphe endings straight, simple, connected by thin indistinct furrow (Fig. <xref ref-type="fig" rid="F2">2E</xref>, white arrows). Distal raphe endings well-developed helictoglossae deflected to secondary valve side (Fig. <xref ref-type="fig" rid="F2">2F</xref>, white arrow).</p></tp:treatment-sec><tp:treatment-sec sec-type="etymology" id="SECID0ERNAE"><title>Etymology.</title><p>Specific epithet is given due to similarity of new species to <italic><tp:taxon-name><tp:taxon-name-part taxon-name-part-type="genus" reg="Navicula">Navicula</tp:taxon-name-part><tp:taxon-name-part taxon-name-part-type="species" reg="winona">winona</tp:taxon-name-part></tp:taxon-name></italic> Bahls.</p></tp:treatment-sec><tp:treatment-sec sec-type="distribution" id="SECID0ECOAE"><title>Distribution.</title><p>Vietnam. Type locality (Suối Dầu Reservoir, slide no 03572). Suối Dầu River (slide no 00318, 00323, 03773), Suối Tiên River (slide no 00326, 00328), Cái River (slide no 04853), Mường Hoa River (slide no 02079), Da Tien Reservoir (slide 02069). Laos, Nam Lik River (slide no 00956).</p></tp:treatment-sec><tp:treatment-sec sec-type="ecology" id="SECID0EHOAE"><title>Ecology.</title><p><italic><tp:taxon-name><tp:taxon-name-part taxon-name-part-type="genus" reg="Navicula">Navicula</tp:taxon-name-part><tp:taxon-name-part taxon-name-part-type="species" reg="winoniformis">winoniformis</tp:taxon-name-part></tp:taxon-name></italic> sp. nov. was found in a the reservoirs, and in rivers and waterfalls with different conductivity and pH values (Table <xref ref-type="table" rid="T1">1</xref>). Below are the dominant species found in the samples along with <italic><tp:taxon-name><tp:taxon-name-part taxon-name-part-type="genus" reg="Navicula">N.</tp:taxon-name-part><tp:taxon-name-part taxon-name-part-type="species" reg="winoniformis">winoniformis</tp:taxon-name-part></tp:taxon-name></italic> sp. nov.:</p><p>Sample 03572: <italic><tp:taxon-name><tp:taxon-name-part taxon-name-part-type="genus" reg="Neidium">Neidium</tp:taxon-name-part><tp:taxon-name-part taxon-name-part-type="species" reg="gracile">gracile</tp:taxon-name-part></tp:taxon-name></italic> Hustedt, <italic><tp:taxon-name><tp:taxon-name-part taxon-name-part-type="genus" reg="Encyonopsis">Encyonopsis</tp:taxon-name-part><tp:taxon-name-part taxon-name-part-type="species" reg="fonticola">fonticola</tp:taxon-name-part></tp:taxon-name></italic> (Hustedt) Krammer. Sample 00956: <italic><tp:taxon-name><tp:taxon-name-part taxon-name-part-type="genus" reg="Oricymba">Oricymba</tp:taxon-name-part><tp:taxon-name-part taxon-name-part-type="species" reg="voronkinae">voronkinae</tp:taxon-name-part></tp:taxon-name></italic> Glushchenko, Kulikovskiy &amp; Kociolek, <italic><tp:taxon-name><tp:taxon-name-part taxon-name-part-type="genus" reg="Pinnularia">Pinnularia</tp:taxon-name-part><tp:taxon-name-part taxon-name-part-type="species" reg="sikkimensis">sikkimensis</tp:taxon-name-part></tp:taxon-name></italic> S.K. Das, C. Radhakrishnan, Kociolek &amp; Karthick, <italic><tp:taxon-name><tp:taxon-name-part taxon-name-part-type="genus" reg="Pinnularia">Pinnularia</tp:taxon-name-part><tp:taxon-name-part taxon-name-part-type="species" reg="stricta">stricta</tp:taxon-name-part></tp:taxon-name></italic> Hustedt, <italic><tp:taxon-name><tp:taxon-name-part taxon-name-part-type="genus" reg="Luticola">Luticola</tp:taxon-name-part><tp:taxon-name-part taxon-name-part-type="species" reg="muticoides">muticoides</tp:taxon-name-part></tp:taxon-name></italic> (Hustedt) D.G. Mann.</p><p>Sample 00318: <italic><tp:taxon-name><tp:taxon-name-part taxon-name-part-type="genus" reg="Hydrosera">Hydrosera</tp:taxon-name-part><tp:taxon-name-part taxon-name-part-type="species" reg="triquetra">triquetra</tp:taxon-name-part></tp:taxon-name></italic> Wallich, <italic><tp:taxon-name><tp:taxon-name-part taxon-name-part-type="genus" reg="Diadesmis">Diadesmis</tp:taxon-name-part><tp:taxon-name-part taxon-name-part-type="species" reg="confervacea">confervacea</tp:taxon-name-part></tp:taxon-name></italic> Kützing, <italic><tp:taxon-name><tp:taxon-name-part taxon-name-part-type="genus" reg="Luticola">Luticola</tp:taxon-name-part><tp:taxon-name-part taxon-name-part-type="species" reg="nipkowii">nipkowii</tp:taxon-name-part></tp:taxon-name></italic> (Meister) Glushchenko &amp; Kulikovskiy.</p><p>Sample 00323: <italic><tp:taxon-name><tp:taxon-name-part taxon-name-part-type="genus" reg="Gomphonema">Gomphonema</tp:taxon-name-part><tp:taxon-name-part taxon-name-part-type="species" reg="dalatica">dalatica</tp:taxon-name-part></tp:taxon-name></italic> Glushchenko, Kulikovskiy &amp; Kociolek, <italic><tp:taxon-name><tp:taxon-name-part taxon-name-part-type="genus" reg="Eunotia">Eunotia</tp:taxon-name-part><tp:taxon-name-part taxon-name-part-type="species" reg="indosinica">indosinica</tp:taxon-name-part></tp:taxon-name></italic> Glushchenko &amp; Kulikovskiy.</p><p>Sample 03773: <italic><tp:taxon-name><tp:taxon-name-part taxon-name-part-type="genus" reg="Eunotia">Eunotia</tp:taxon-name-part><tp:taxon-name-part taxon-name-part-type="species" reg="indomalaica">indomalaica</tp:taxon-name-part></tp:taxon-name></italic> Glushchenko, Kulikovskiy &amp; Kociolek, <italic><tp:taxon-name><tp:taxon-name-part taxon-name-part-type="genus" reg="Oricymba">O.</tp:taxon-name-part><tp:taxon-name-part taxon-name-part-type="species" reg="voronkinae">voronkinae</tp:taxon-name-part></tp:taxon-name></italic>.</p><p>Sample 00326: <italic><tp:taxon-name><tp:taxon-name-part taxon-name-part-type="genus" reg="Gomphonema">Gomphonema</tp:taxon-name-part><tp:taxon-name-part taxon-name-part-type="species" reg="subventricosum">subventricosum</tp:taxon-name-part></tp:taxon-name></italic> Hustedt, <italic><tp:taxon-name><tp:taxon-name-part taxon-name-part-type="genus" reg="Diadesmis">D.</tp:taxon-name-part><tp:taxon-name-part taxon-name-part-type="species" reg="confervacea">confervacea</tp:taxon-name-part></tp:taxon-name></italic>, <italic><tp:taxon-name><tp:taxon-name-part taxon-name-part-type="genus" reg="Oricymba">Oricymba</tp:taxon-name-part><tp:taxon-name-part taxon-name-part-type="species" reg="perjaponica">perjaponica</tp:taxon-name-part></tp:taxon-name></italic> (Krammer &amp; Lange-Bertalot) Kulikovskiy, Glushchenko &amp; Kociolek, <italic><tp:taxon-name><tp:taxon-name-part taxon-name-part-type="genus" reg="Rhopalodia">Rhopalodia</tp:taxon-name-part><tp:taxon-name-part taxon-name-part-type="species" reg="gibba">gibba</tp:taxon-name-part></tp:taxon-name></italic> (Ehrenberg) O. Müller, <italic><tp:taxon-name><tp:taxon-name-part taxon-name-part-type="genus" reg="Encyonema">Encyonema</tp:taxon-name-part><tp:taxon-name-part taxon-name-part-type="species" reg="javanicum">javanicum</tp:taxon-name-part></tp:taxon-name></italic> (Hustedt) D.G. Mann.</p><p>Sample 00328: <italic><tp:taxon-name><tp:taxon-name-part taxon-name-part-type="genus" reg="Placoneis">Placoneis</tp:taxon-name-part><tp:taxon-name-part taxon-name-part-type="species" reg="paraundulata">paraundulata</tp:taxon-name-part></tp:taxon-name></italic> T. Ohtsuka, <italic><tp:taxon-name><tp:taxon-name-part taxon-name-part-type="genus" reg="Encyonema">E.</tp:taxon-name-part><tp:taxon-name-part taxon-name-part-type="species" reg="javanicum">javanicum</tp:taxon-name-part></tp:taxon-name></italic>, <italic><tp:taxon-name><tp:taxon-name-part taxon-name-part-type="genus" reg="Eunotia">Eunotia</tp:taxon-name-part><tp:taxon-name-part taxon-name-part-type="species" reg="laoarcus">laoarcus</tp:taxon-name-part></tp:taxon-name></italic> Glushchenko, Kulikovskiy &amp; Kociolek.</p><p>Sample 04853: <italic><tp:taxon-name><tp:taxon-name-part taxon-name-part-type="genus" reg="Diadesmis">D.</tp:taxon-name-part><tp:taxon-name-part taxon-name-part-type="species" reg="confervacea">confervacea</tp:taxon-name-part></tp:taxon-name></italic>, <italic><tp:taxon-name><tp:taxon-name-part taxon-name-part-type="genus" reg="Platessa">Platessa</tp:taxon-name-part><tp:taxon-name-part taxon-name-part-type="species" reg="oblongella">oblongella</tp:taxon-name-part></tp:taxon-name></italic> (Østrup) Wetzel, Lange- Bertalot &amp; Ector, <italic><tp:taxon-name><tp:taxon-name-part taxon-name-part-type="genus" reg="Luticola">Luticola</tp:taxon-name-part><tp:taxon-name-part taxon-name-part-type="species" reg="taylorii">taylorii</tp:taxon-name-part></tp:taxon-name></italic> Levkov, Metzeltin &amp; Pavlov, <italic><tp:taxon-name><tp:taxon-name-part taxon-name-part-type="genus" reg="Neidium">N.</tp:taxon-name-part><tp:taxon-name-part taxon-name-part-type="species" reg="gracile">gracile</tp:taxon-name-part></tp:taxon-name></italic>, <italic><tp:taxon-name><tp:taxon-name-part taxon-name-part-type="genus" reg="Encyonema">E.</tp:taxon-name-part><tp:taxon-name-part taxon-name-part-type="species" reg="javanicum">javanicum</tp:taxon-name-part></tp:taxon-name></italic>, <italic><tp:taxon-name><tp:taxon-name-part taxon-name-part-type="genus" reg="Oricymba">O.</tp:taxon-name-part><tp:taxon-name-part taxon-name-part-type="species" reg="voronkinae">voronkinae</tp:taxon-name-part></tp:taxon-name></italic>, <italic><tp:taxon-name><tp:taxon-name-part taxon-name-part-type="genus" reg="Frustulia">Frustulia</tp:taxon-name-part><tp:taxon-name-part taxon-name-part-type="species" reg="magaliesmontana">magaliesmontana</tp:taxon-name-part></tp:taxon-name></italic> Cholnoky.</p><p>Sample 02079: <italic><tp:taxon-name><tp:taxon-name-part taxon-name-part-type="genus" reg="Platessa">P.</tp:taxon-name-part><tp:taxon-name-part taxon-name-part-type="species" reg="oblongella">oblongella</tp:taxon-name-part></tp:taxon-name></italic>, <italic><tp:taxon-name><tp:taxon-name-part taxon-name-part-type="genus" reg="Reimeria">Reimeria</tp:taxon-name-part><tp:taxon-name-part taxon-name-part-type="species" reg="sinuata">sinuata</tp:taxon-name-part></tp:taxon-name></italic> (Gregory) Kociolek &amp; Stoermer, <italic><tp:taxon-name><tp:taxon-name-part taxon-name-part-type="genus" reg="Encyonema">E.</tp:taxon-name-part><tp:taxon-name-part taxon-name-part-type="species" reg="javanicum">javanicum</tp:taxon-name-part></tp:taxon-name></italic>, <italic><tp:taxon-name><tp:taxon-name-part taxon-name-part-type="genus" reg="Encyonema">Encyonema</tp:taxon-name-part><tp:taxon-name-part taxon-name-part-type="species" reg="leei">leei</tp:taxon-name-part></tp:taxon-name></italic> Krammer.</p><p>Sample 00269: <italic><tp:taxon-name><tp:taxon-name-part taxon-name-part-type="genus" reg="Gomphonema">G.</tp:taxon-name-part><tp:taxon-name-part taxon-name-part-type="species" reg="dalatica">dalatica</tp:taxon-name-part></tp:taxon-name></italic>, <italic><tp:taxon-name><tp:taxon-name-part taxon-name-part-type="genus" reg="Adlafia">Adlafia</tp:taxon-name-part><tp:taxon-name-part taxon-name-part-type="species" reg="lamdongiensis">lamdongiensis</tp:taxon-name-part></tp:taxon-name></italic> Glushchenko, Kulikovskiy &amp; Kociolek, <italic><tp:taxon-name><tp:taxon-name-part taxon-name-part-type="genus" reg="Kobayasiella">Kobayasiella</tp:taxon-name-part><tp:taxon-name-part taxon-name-part-type="species" reg="lamii">lamii</tp:taxon-name-part></tp:taxon-name></italic> Glushchenko, Kulikovskiy &amp; Kociolek.</p></tp:treatment-sec><tp:treatment-sec><!--Section generated to contain objects referenced in tp:taxon-treatment.--><table-wrap id="T1" position="float" orientation="portrait"><label>Table 1.</label><caption><p>List of samples examined in this study. Geographic locality of samples and measured parameters indicated.</p></caption><table id="TID0ESYAG" rules="all"><tbody><tr><th rowspan="1" colspan="1">Slide</th><th rowspan="1" colspan="1">Locality</th><th rowspan="1" colspan="1">Habitat</th><th rowspan="1" colspan="1">Coordinates</th><th rowspan="1" colspan="1">Altitude, m</th><th rowspan="1" colspan="1">t, °C</th><th rowspan="1" colspan="1">pH</th><th rowspan="1" colspan="1">Conductivity, µS cm<sup>-1</sup></th><th rowspan="1" colspan="1">Coll. date</th></tr><tr><td rowspan="1" colspan="9">
                <bold>Vietnam</bold>
              </td></tr><tr><td rowspan="1" colspan="1">00269</td><td rowspan="1" colspan="1">Lâm Đồng Province, Da Tien Reservoir</td><td rowspan="1" colspan="1">benthos</td><td rowspan="1" colspan="1">
                <named-content xmlns:xlink="http://www.w3.org/1999/xlink" content-type="dwc:verbatimCoordinates" xlink:type="simple">
                  <named-content content-type="geo-json" specific-use="{&#34;type&#34;:&#34;Point&#34;,&#34;coordinates&#34;:[108.449783,11.980267]}" id="NCID0E3HAC" xlink:type="simple">11°58.816'N, 108°26.987'E</named-content>
                </named-content>
              </td><td rowspan="1" colspan="1">1503</td><td rowspan="1" colspan="1">21.5</td><td rowspan="1" colspan="1">6.4</td><td rowspan="1" colspan="1">81</td><td rowspan="1" colspan="1">21.06.2012</td></tr><tr><td rowspan="1" colspan="1">00318</td><td rowspan="2" colspan="1">Khánh Hòa Province, Suối Dầu River</td><td rowspan="1" colspan="1">benthos</td><td rowspan="2" colspan="1">
                <named-content xmlns:xlink="http://www.w3.org/1999/xlink" content-type="dwc:verbatimCoordinates" xlink:type="simple">
                  <named-content content-type="geo-json" specific-use="{&#34;type&#34;:&#34;Point&#34;,&#34;coordinates&#34;:[108.998133,12.112800]}" id="NCID0EBJAC" xlink:type="simple">12°06.768'N, 108°59.888'E</named-content>
                </named-content>
              </td><td rowspan="2" colspan="1">275</td><td rowspan="2" colspan="1">24</td><td rowspan="2" colspan="1">6.7</td><td rowspan="2" colspan="1">92</td><td rowspan="2" colspan="1">02.07.2012</td></tr><tr><td rowspan="1" colspan="1">00323</td><td rowspan="1" colspan="1">periphyton</td></tr><tr><td rowspan="1" colspan="1">00326</td><td rowspan="2" colspan="1">Khánh Hòa Province, Suối Tiên River</td><td rowspan="1" colspan="1">benthos</td><td rowspan="2" colspan="1">
                <named-content xmlns:xlink="http://www.w3.org/1999/xlink" content-type="dwc:verbatimCoordinates" xlink:type="simple">
                  <named-content content-type="geo-json" specific-use="{&#34;type&#34;:&#34;Point&#34;,&#34;coordinates&#34;:[109.028233,12.203317]}" id="NCID0EMKAC" xlink:type="simple">12°12.199'N, 109°01.694'E
            </named-content>
                </named-content>
              </td><td rowspan="2" colspan="1">68</td><td rowspan="2" colspan="1">26</td><td rowspan="2" colspan="1">6.9</td><td rowspan="2" colspan="1">101</td><td rowspan="2" colspan="1">02.07.2012</td></tr><tr><td rowspan="1" colspan="1">00328</td><td rowspan="1" colspan="1">periphyton</td></tr><tr><td rowspan="1" colspan="1">02079</td><td rowspan="1" colspan="1">Lào Cai Province, neat the Sa Pa Town, Mường Hoa River</td><td rowspan="1" colspan="1">periphyton</td><td rowspan="1" colspan="1">
                <named-content xmlns:xlink="http://www.w3.org/1999/xlink" content-type="dwc:verbatimCoordinates" xlink:type="simple">
                  <named-content content-type="geo-json" specific-use="{&#34;type&#34;:&#34;Point&#34;,&#34;coordinates&#34;:[103.148050,22.256917]}" id="NCID0EXLAC" xlink:type="simple">22°15.415'N, 103°8.883'E</named-content>
                </named-content>
              </td><td rowspan="1" colspan="1">887</td><td rowspan="1" colspan="1">25.5</td><td rowspan="1" colspan="1">8.4</td><td rowspan="1" colspan="1">204</td><td rowspan="1" colspan="1">10.05.2015</td></tr><tr><td rowspan="1" colspan="1">03572</td><td rowspan="1" colspan="1">Khánh Hòa Province, Suối Dầu Reservoir</td><td rowspan="1" colspan="1">benthos</td><td rowspan="1" colspan="1">
                <named-content xmlns:xlink="http://www.w3.org/1999/xlink" content-type="dwc:verbatimCoordinates" xlink:type="simple">
                  <named-content content-type="geo-json" specific-use="{&#34;type&#34;:&#34;Point&#34;,&#34;coordinates&#34;:[109.053333,12.165000]}" id="NCID0E3MAC" xlink:type="simple">12°09.900'N, 109°03.200'E</named-content>
                </named-content>
              </td><td rowspan="1" colspan="1">36</td><td rowspan="1" colspan="1">31.4</td><td rowspan="1" colspan="1">7.3</td><td rowspan="1" colspan="1">84</td><td rowspan="1" colspan="1">10.08.2010</td></tr><tr><td rowspan="1" colspan="1">03773</td><td rowspan="1" colspan="1">Khánh Hòa Province, Suối Dầu River</td><td rowspan="1" colspan="1">periphyton</td><td rowspan="1" colspan="1">
                <named-content xmlns:xlink="http://www.w3.org/1999/xlink" content-type="dwc:verbatimCoordinates" xlink:type="simple">
                  <named-content content-type="geo-json" specific-use="{&#34;type&#34;:&#34;Point&#34;,&#34;coordinates&#34;:[108.998183,12.112800]}" id="NCID0EBOAC" xlink:type="simple">12°06.768'N, 108°59.891'E</named-content>
                </named-content>
              </td><td rowspan="1" colspan="1">275</td><td rowspan="1" colspan="1">25</td><td rowspan="1" colspan="1">6.7</td><td rowspan="1" colspan="1">119</td><td rowspan="1" colspan="1">28.05.2012</td></tr><tr><td rowspan="1" colspan="1">04853</td><td rowspan="1" colspan="1">Khánh Hòa Province, Cái River</td><td rowspan="1" colspan="1">plankton</td><td rowspan="1" colspan="1">
                <named-content xmlns:xlink="http://www.w3.org/1999/xlink" content-type="dwc:verbatimCoordinates" xlink:type="simple">
                  <named-content content-type="geo-json" specific-use="{&#34;type&#34;:&#34;Point&#34;,&#34;coordinates&#34;:[109.108617,12.266383]}" id="NCID0EGPAC" xlink:type="simple">12°15.983'N, 109°06.517'E</named-content>
                </named-content>
              </td><td rowspan="1" colspan="1">13</td><td rowspan="1" colspan="1">31.6</td><td rowspan="1" colspan="1">7.0</td><td rowspan="1" colspan="1">40</td><td rowspan="1" colspan="1">17.04.2010</td></tr><tr><td rowspan="1" colspan="9">
                <bold>Laos</bold>
              </td></tr><tr><td rowspan="1" colspan="1">00956</td><td rowspan="1" colspan="1">Vientiane Province, Van Vieng District, Nam Lik Village, Nam Lik River</td><td rowspan="1" colspan="1">benthos</td><td rowspan="1" colspan="1">
                <named-content xmlns:xlink="http://www.w3.org/1999/xlink" content-type="dwc:verbatimCoordinates" xlink:type="simple">
                  <named-content content-type="geo-json" specific-use="{&#34;type&#34;:&#34;Point&#34;,&#34;coordinates&#34;:[102.410083,18.613467]}" id="NCID0ETAAE" xlink:type="simple">18°36.808'N, 102°24.605'E</named-content>
                </named-content>
              </td><td rowspan="1" colspan="1">196</td><td rowspan="1" colspan="1">23.5</td><td rowspan="1" colspan="1">6.9</td><td rowspan="1" colspan="1">98</td><td rowspan="1" colspan="1">24.11.2011</td></tr><tr><td rowspan="1" colspan="1">00962</td><td rowspan="1" colspan="1">Champasak Province, Bolaven Plateau, near the Pakse Town, unnamed waterfall</td><td rowspan="1" colspan="1">benthos</td><td rowspan="1" colspan="1">
                <named-content xmlns:xlink="http://www.w3.org/1999/xlink" content-type="dwc:verbatimCoordinates" xlink:type="simple">
                  <named-content content-type="geo-json" specific-use="{&#34;type&#34;:&#34;Point&#34;,&#34;coordinates&#34;:[106.332250,15.276933]}" id="NCID0EYBAE" xlink:type="simple">15°16.616'N 106°19.935'E</named-content>
                </named-content>
              </td><td rowspan="1" colspan="1">1149</td><td rowspan="1" colspan="1">24.5</td><td rowspan="1" colspan="1">6.9</td><td rowspan="1" colspan="1">84</td><td rowspan="1" colspan="1">30.11.2011</td></tr><tr><td rowspan="1" colspan="1">01621</td><td rowspan="1" colspan="1">Champasak Province, Bolaven Plateau, near the Paksong Town, Tad Yueang Waterfall</td><td rowspan="1" colspan="1">benthos</td><td rowspan="1" colspan="1">
                <named-content xmlns:xlink="http://www.w3.org/1999/xlink" content-type="dwc:verbatimCoordinates" xlink:type="simple">
                  <named-content content-type="geo-json" specific-use="{&#34;type&#34;:&#34;Point&#34;,&#34;coordinates&#34;:[105.914833,13.954433]}" id="NCID0E4CAE" xlink:type="simple">13°57.266'N 105°54.890'E</named-content>
                </named-content>
              </td><td rowspan="1" colspan="1">78</td><td rowspan="1" colspan="1">26.2</td><td rowspan="1" colspan="1">7.1</td><td rowspan="1" colspan="1">96</td><td rowspan="1" colspan="1">01.12.2011</td></tr></tbody></table></table-wrap></tp:treatment-sec></tp:taxon-treatment>
