# Supplementary material for: ﻿Two new species of Navicula (Bacillariophyta) from Southeast Asia
Source: PhytoKeys. 2022 Feb 18;190:69–85. doi: 10.3897/phytokeys.190.78164 (PMC8881437; doi:10.3897/phytokeys.190.78164)
Supplement: XML Treatment for Navicula sparsilineolata [file phytokeys.190.78164-treatment2.xml]

<!DOCTYPE tp:taxon-treatment
  PUBLIC "-//TaxonX//DTD Taxonomic Treatment Publishing DTD v0 20100105//EN" "tax-treatment-NSO.dtd">
<tp:taxon-treatment xmlns:tp="http://www.plazi.org/taxpub"><tp:treatment-meta><kwd-group><label>Taxon classification</label><kwd>
              <named-content content-type="kingdom">Plantae</named-content>
            </kwd><kwd>
              <named-content content-type="order">Naviculales</named-content>
            </kwd><kwd>
              <named-content content-type="family">Naviculaceae</named-content>
            </kwd></kwd-group><mixed-citation publication-type="journal"><person-group><name><surname>Kulikovskiy</surname><given-names>Maxim S.</given-names></name><name><surname>Chudaev</surname><given-names>Dmitry A.</given-names></name><name><surname>Glushchenko</surname><given-names>Anton M.</given-names></name><name><surname>Kuznetsova</surname><given-names>Irina V.</given-names></name><name><surname>Kociolek</surname><given-names>John Patrick</given-names></name></person-group><article-title>﻿Two new species of <italic><tp:taxon-name><tp:taxon-name-part taxon-name-part-type="genus" reg="Navicula">Navicula</tp:taxon-name-part></tp:taxon-name></italic> (<tp:taxon-name><tp:taxon-name-part taxon-name-part-type="phylum">Bacillariophyta</tp:taxon-name-part></tp:taxon-name>) from Southeast Asia</article-title><source>PhytoKeys</source><day>18</day><month>02</month><year>2022</year><volume>190</volume><fpage>69</fpage><lpage>85</lpage><pub-id pub-id-type="doi">10.3897/phytokeys.190.78164</pub-id></mixed-citation></tp:treatment-meta><tp:nomenclature><label>﻿</label><tp:taxon-name>
            <tp:taxon-name-part taxon-name-part-type="genus" reg="Navicula">Navicula</tp:taxon-name-part>
            <tp:taxon-name-part taxon-name-part-type="species" reg="sparsilineolata">sparsilineolata</tp:taxon-name-part>
          </tp:taxon-name><tp:taxon-authority>Chudaev, Glushchenko, Kulikovskiy &amp; Kociolek</tp:taxon-authority><tp:taxon-status xmlns:xlink="http://www.w3.org/1999/xlink" xlink:type="simple">sp. nov.</tp:taxon-status><xref ref-type="fig" rid="F3">Figs 3</xref><xref ref-type="fig" rid="F4">, 4</xref></tp:nomenclature><tp:treatment-sec sec-type="Holotype" id="SECID0EI4AE"><title>Holotype.</title><p>Slide 00962 in collection of Maxim Kulikovskiy at the Herbarium of the Institute of Plant Physiology Russian Academy of Science, Moscow, Russia, represented here by Fig. <xref ref-type="fig" rid="F3">3D</xref>.</p><fig id="F3" position="float" orientation="portrait"><object-id xmlns:xlink="http://www.w3.org/1999/xlink" content-type="doi" xlink:type="simple">10.3897/phytokeys.190.78164.figure3</object-id><label>Figure 3.</label><caption><p><bold>A–N</bold><italic><tp:taxon-name><tp:taxon-name-part taxon-name-part-type="genus" reg="Navicula">Navicula</tp:taxon-name-part><tp:taxon-name-part taxon-name-part-type="species" reg="sparsilineolata">sparsilineolata</tp:taxon-name-part></tp:taxon-name></italic> Chudaev, Glushchenko, Kulikovskiy &amp; Kociolek, sp. nov. <abbrev xmlns:xlink="http://www.w3.org/1999/xlink" xlink:title="Light microscopic" id="ABBRID0EH5AE" xlink:type="simple">LM</abbrev>, <abbrev xmlns:xlink="http://www.w3.org/1999/xlink" xlink:title="differential interference contrast" id="ABBRID0EL5AE" xlink:type="simple">DIC</abbrev>. Size diminution series. Laos, slides no 00962 (<bold>A, B, F, C–E, G, I, J, L, M, N</bold>), 01621 (<bold>H, K</bold>). Holotype (<bold>D</bold>). Scale bar: 10 μm.</p></caption><graphic xmlns:xlink="http://www.w3.org/1999/xlink" xlink:href="phytokeys-190-069-g003.jpg" position="float" orientation="portrait" xlink:type="simple" id="oo_647959.jpg"><uri content-type="original_file" xlink:type="simple">https://binary.pensoft.net/fig/647959</uri></graphic></fig></tp:treatment-sec><tp:treatment-sec sec-type="Isotype" id="SECID0E15AE"><title>Isotype.</title><p>Slide MW-D 899s1 in Diatom collection of the Department of Mycology and Algology, Faculty of Biology, M.V. Lomonosov Moscow State University, Moscow, Russia.</p></tp:treatment-sec><tp:treatment-sec sec-type="type locality" id="SECID0E65AE"><title>Type locality.</title><p>Laos. Champasak Province, Bolaven Plateau, near the Pakse Town, unnamed waterfall, benthos, <named-content xmlns:xlink="http://www.w3.org/1999/xlink" content-type="dwc:verbatimCoordinates" xlink:type="simple"><named-content content-type="geo-json" specific-use="{&#34;type&#34;:&#34;Point&#34;,&#34;coordinates&#34;:[106.332250,15.276933]}" id="NCID0EI6AE" xlink:type="simple">15°16.616´N, 106°19.935´E</named-content></named-content>, 1149 m elev., leg. E.L. Konstantinov, 30.11.2011.</p></tp:treatment-sec><tp:treatment-sec sec-type="description" id="SECID0EN6AE"><title>Description.</title><p><bold><abbrev xmlns:xlink="http://www.w3.org/1999/xlink" xlink:title="Light microscopic" id="ABBRID0EU6AE" xlink:type="simple">LM</abbrev></bold> (Fig. <xref ref-type="fig" rid="F3">3A–N</xref>). Valves lanceolate with acutely rounded, non-protracted apices, length 33.9–56.5 μm, width 7.7–9.1 μm (n=31). Axial area narrow, widening towards valve centre, slightly wider on the secondary valve side, central area more or less round, occupying 1/3–1/2 of valve width, margins of raphe-sternum clearly visible as longitudinal lines at the central area. Striae radiate, sometimes (usually in larger valves) becoming parallel at the valve ends, 9.3–10.5/10 μm. Lineolae easy to resolve in light microscope, 17.5–19.7/10 μm. Raphe filiform to narrowly lateral, terminal fissures barely visible, deflected to the secondary valve side, central pores deflected to secondary valve side.</p><p><bold><abbrev xmlns:xlink="http://www.w3.org/1999/xlink" xlink:title="scanning electron microscopy" id="ABBRID0EAAAG" xlink:type="simple">SEM</abbrev>, external view</bold> (Fig. <xref ref-type="fig" rid="F4">4 A–C</xref>). Areolae apically elongate, areolae openings lie in shallow apical grooves more clearly expressed near valve apices (Fig. <xref ref-type="fig" rid="F4">4C</xref>, white arrows). At each apex two small isolated apical areolae present with shorter slits oriented obliquely or subparallel to valve margin (Fig. <xref ref-type="fig" rid="F4">4C</xref>, white arrowheads). Raphe-sternum elevated slightly above valve surface in centre, widened, with asymmetrical margins (Fig. <xref ref-type="fig" rid="F4">4A</xref>, black arrow). Its primary margin slightly convex, secondary margin slightly concave or straight. Central pores drop-like, deflected to secondary side. Each pore possesses small projection in proximal part (Fig. <xref ref-type="fig" rid="F4">4B</xref>, white arrowheads) and larger triangular insertion in distal part (Fig. <xref ref-type="fig" rid="F4">4B</xref>, black arrows). Terminal fissures hooked to secondary side (Fig. <xref ref-type="fig" rid="F4">4C</xref>, black arrow), proximal parts of fissures dilated. On axial area are present thin transapical sutures (Fig. <xref ref-type="fig" rid="F4">4B, C</xref>, black arrowheads).</p><fig id="F4" position="float" orientation="portrait"><object-id xmlns:xlink="http://www.w3.org/1999/xlink" content-type="doi" xlink:type="simple">10.3897/phytokeys.190.78164.figure4</object-id><label>Figure 4.</label><caption><p><bold>A–F</bold><italic><tp:taxon-name><tp:taxon-name-part taxon-name-part-type="genus" reg="Navicula">Navicula</tp:taxon-name-part><tp:taxon-name-part taxon-name-part-type="species" reg="sparsilineolata">sparsilineolata</tp:taxon-name-part></tp:taxon-name></italic> Chudaev, Glushchenko, Kulikovskiy &amp; Kociolek, sp. nov. <abbrev xmlns:xlink="http://www.w3.org/1999/xlink" xlink:title="scanning electron microscopy" id="ABBRID0E1BAG" xlink:type="simple">SEM</abbrev>. Sample no 00962. <bold>A–C</bold> external views <bold>D–F</bold> internal views <bold>A–C</bold> external views <bold>D–F</bold> internal views <bold>A, D</bold> the whole valve <bold>B, E</bold> central area <bold>C, F</bold> valve end <bold>A</bold> black arrow shows the very slightly elevated raphe-sternum <bold>B</bold> white arrows show the drop-like central pores. Black arrows show the larger triangular insertion in distal part. White arrowheads show the small projections in proximal part. Black arrowhead shows the transapical sutures <bold>C</bold> black arrow shows the terminal raphe fissure. White arrows show the longitudinal grooves where areola openings are located. Black arrowhead shows the transapical sutures. White arrowheads show the small isolated apical areolae <bold>D</bold> black arrowheads show the helictoglossae <bold>E</bold> black arrow shows the stria which slightly wider than virgae. White arrows show the areola openings occluded with hymenes. Black arrowheads show the central raphe endings. White arrowheads show the raphe slits <bold>F</bold> black arrow show the stria which are wider than virgae. Black arrowhead shows the helictoglossa. White arrowhead shows the raphe slit. Scale bars: 10 μm (<bold>A, D</bold>); 1 μm (<bold>B, C, E, F</bold>).</p></caption><graphic xmlns:xlink="http://www.w3.org/1999/xlink" xlink:href="phytokeys-190-069-g004.jpg" position="float" orientation="portrait" xlink:type="simple" id="oo_647960.jpg"><uri content-type="original_file" xlink:type="simple">https://binary.pensoft.net/fig/647960</uri></graphic></fig><p><bold><abbrev xmlns:xlink="http://www.w3.org/1999/xlink" xlink:title="scanning electron microscopy" id="ABBRID0EEDAG" xlink:type="simple">SEM</abbrev>, internal view</bold> (Fig. <xref ref-type="fig" rid="F4">4D–F</xref>). Striae wider than virgae, lie at same level as latter, no transapical grooves formed (Fig. <xref ref-type="fig" rid="F4">4E, F</xref>, black arrows). Internal areola openings occluded with hymens (mostly destroyed) rectangular, wider than external ones (Fig. <xref ref-type="fig" rid="F4">4E</xref>, black arrows). Raphe slit opens obliquely to secondary side and visible in proximal and distal parts only (Fig. <xref ref-type="fig" rid="F4">4E, F</xref>, white arrowheads). Raphe-sternum very narrow, widened in centre, flanked with apical grooves from both sides. Accessory rib almost absent, especially in proximal part of valve. Central raphe endings straight, simple (Fig. <xref ref-type="fig" rid="F4">4E</xref>, black arrowheads). Distal raphe endings well-developed straight helictoglossae (Fig. <xref ref-type="fig" rid="F4">4D, F</xref>, black arrowheads).</p></tp:treatment-sec><tp:treatment-sec sec-type="etymology" id="SECID0EBEAG"><title>Etymology.</title><p>The specific epithet refers to the comparatively low density of areolae in the new species.</p></tp:treatment-sec><tp:treatment-sec sec-type="distribution" id="SECID0EGEAG"><title>Distribution.</title><p>Laos. Type locality (unnamed waterfall, slide no 00962) and Tad Yueang Waterfall (slide no 01621).</p></tp:treatment-sec><tp:treatment-sec sec-type="ecology" id="SECID0ELEAG"><title>Ecology.</title><p><italic><tp:taxon-name><tp:taxon-name-part taxon-name-part-type="genus" reg="Navicula">Navicula</tp:taxon-name-part><tp:taxon-name-part taxon-name-part-type="species" reg="sparsilineolata">sparsilineolata</tp:taxon-name-part></tp:taxon-name></italic> sp. nov. was found in a the waterfalls with low conductivity and circumneutral pH values (Table <xref ref-type="table" rid="T1">1</xref>). Below are the dominant species found in the samples along with <italic><tp:taxon-name><tp:taxon-name-part taxon-name-part-type="genus" reg="Navicula">N.</tp:taxon-name-part><tp:taxon-name-part taxon-name-part-type="species" reg="sparsilineolata">sparsilineolata</tp:taxon-name-part></tp:taxon-name></italic> sp. nov:</p><p>Sample 00962: <italic><tp:taxon-name><tp:taxon-name-part taxon-name-part-type="genus" reg="Gomphonema">Gomphonema</tp:taxon-name-part><tp:taxon-name-part taxon-name-part-type="species" reg="capitatum">capitatum</tp:taxon-name-part></tp:taxon-name></italic> Ehrenberg, <italic><tp:taxon-name><tp:taxon-name-part taxon-name-part-type="genus" reg="Diadesmis">D.</tp:taxon-name-part><tp:taxon-name-part taxon-name-part-type="species" reg="confervacea">confervacea</tp:taxon-name-part></tp:taxon-name></italic>, <italic><tp:taxon-name><tp:taxon-name-part taxon-name-part-type="genus" reg="Luticola">Luticola</tp:taxon-name-part><tp:taxon-name-part taxon-name-part-type="species" reg="burmensis">burmensis</tp:taxon-name-part></tp:taxon-name></italic> Metzeltin &amp; Levkov, <italic><tp:taxon-name><tp:taxon-name-part taxon-name-part-type="genus" reg="Luticola">L.</tp:taxon-name-part><tp:taxon-name-part taxon-name-part-type="species" reg="nipkowii">nipkowii</tp:taxon-name-part></tp:taxon-name></italic>, <italic><tp:taxon-name><tp:taxon-name-part taxon-name-part-type="genus" reg="Pinnularia">P.</tp:taxon-name-part><tp:taxon-name-part taxon-name-part-type="species" reg="sikkimensis">sikkimensis</tp:taxon-name-part></tp:taxon-name></italic>.</p><p>Sample 01621: <italic><tp:taxon-name><tp:taxon-name-part taxon-name-part-type="genus" reg="Luticola">L.</tp:taxon-name-part><tp:taxon-name-part taxon-name-part-type="species" reg="burmensis">burmensis</tp:taxon-name-part></tp:taxon-name></italic>, <italic><tp:taxon-name><tp:taxon-name-part taxon-name-part-type="genus" reg="Luticola">L.</tp:taxon-name-part><tp:taxon-name-part taxon-name-part-type="species" reg="nipkowii">nipkowii</tp:taxon-name-part></tp:taxon-name></italic>, <italic><tp:taxon-name><tp:taxon-name-part taxon-name-part-type="genus" reg="Pinnularia">P.</tp:taxon-name-part><tp:taxon-name-part taxon-name-part-type="species" reg="sikkimensis">sikkimensis</tp:taxon-name-part></tp:taxon-name></italic>, <italic><tp:taxon-name><tp:taxon-name-part taxon-name-part-type="genus" reg="Platessa">Platessa</tp:taxon-name-part><tp:taxon-name-part taxon-name-part-type="species" reg="oblongella">oblongella</tp:taxon-name-part></tp:taxon-name></italic> (Østrup) Wetzel, Lange- Bertalot &amp; Ector.</p></tp:treatment-sec><tp:treatment-sec><!--Section generated to contain objects referenced in tp:taxon-treatment.--><table-wrap id="T1" position="float" orientation="portrait"><label>Table 1.</label><caption><p>List of samples examined in this study. Geographic locality of samples and measured parameters indicated.</p></caption><table id="TID0ESYAG" rules="all"><tbody><tr><th rowspan="1" colspan="1">Slide</th><th rowspan="1" colspan="1">Locality</th><th rowspan="1" colspan="1">Habitat</th><th rowspan="1" colspan="1">Coordinates</th><th rowspan="1" colspan="1">Altitude, m</th><th rowspan="1" colspan="1">t, °C</th><th rowspan="1" colspan="1">pH</th><th rowspan="1" colspan="1">Conductivity, µS cm<sup>-1</sup></th><th rowspan="1" colspan="1">Coll. date</th></tr><tr><td rowspan="1" colspan="9">
                <bold>Vietnam</bold>
              </td></tr><tr><td rowspan="1" colspan="1">00269</td><td rowspan="1" colspan="1">Lâm Đồng Province, Da Tien Reservoir</td><td rowspan="1" colspan="1">benthos</td><td rowspan="1" colspan="1">
                <named-content xmlns:xlink="http://www.w3.org/1999/xlink" content-type="dwc:verbatimCoordinates" xlink:type="simple">
                  <named-content content-type="geo-json" specific-use="{&#34;type&#34;:&#34;Point&#34;,&#34;coordinates&#34;:[108.449783,11.980267]}" id="NCID0E3HAC" xlink:type="simple">11°58.816'N, 108°26.987'E</named-content>
                </named-content>
              </td><td rowspan="1" colspan="1">1503</td><td rowspan="1" colspan="1">21.5</td><td rowspan="1" colspan="1">6.4</td><td rowspan="1" colspan="1">81</td><td rowspan="1" colspan="1">21.06.2012</td></tr><tr><td rowspan="1" colspan="1">00318</td><td rowspan="2" colspan="1">Khánh Hòa Province, Suối Dầu River</td><td rowspan="1" colspan="1">benthos</td><td rowspan="2" colspan="1">
                <named-content xmlns:xlink="http://www.w3.org/1999/xlink" content-type="dwc:verbatimCoordinates" xlink:type="simple">
                  <named-content content-type="geo-json" specific-use="{&#34;type&#34;:&#34;Point&#34;,&#34;coordinates&#34;:[108.998133,12.112800]}" id="NCID0EBJAC" xlink:type="simple">12°06.768'N, 108°59.888'E</named-content>
                </named-content>
              </td><td rowspan="2" colspan="1">275</td><td rowspan="2" colspan="1">24</td><td rowspan="2" colspan="1">6.7</td><td rowspan="2" colspan="1">92</td><td rowspan="2" colspan="1">02.07.2012</td></tr><tr><td rowspan="1" colspan="1">00323</td><td rowspan="1" colspan="1">periphyton</td></tr><tr><td rowspan="1" colspan="1">00326</td><td rowspan="2" colspan="1">Khánh Hòa Province, Suối Tiên River</td><td rowspan="1" colspan="1">benthos</td><td rowspan="2" colspan="1">
                <named-content xmlns:xlink="http://www.w3.org/1999/xlink" content-type="dwc:verbatimCoordinates" xlink:type="simple">
                  <named-content content-type="geo-json" specific-use="{&#34;type&#34;:&#34;Point&#34;,&#34;coordinates&#34;:[109.028233,12.203317]}" id="NCID0EMKAC" xlink:type="simple">12°12.199'N, 109°01.694'E
            </named-content>
                </named-content>
              </td><td rowspan="2" colspan="1">68</td><td rowspan="2" colspan="1">26</td><td rowspan="2" colspan="1">6.9</td><td rowspan="2" colspan="1">101</td><td rowspan="2" colspan="1">02.07.2012</td></tr><tr><td rowspan="1" colspan="1">00328</td><td rowspan="1" colspan="1">periphyton</td></tr><tr><td rowspan="1" colspan="1">02079</td><td rowspan="1" colspan="1">Lào Cai Province, neat the Sa Pa Town, Mường Hoa River</td><td rowspan="1" colspan="1">periphyton</td><td rowspan="1" colspan="1">
                <named-content xmlns:xlink="http://www.w3.org/1999/xlink" content-type="dwc:verbatimCoordinates" xlink:type="simple">
                  <named-content content-type="geo-json" specific-use="{&#34;type&#34;:&#34;Point&#34;,&#34;coordinates&#34;:[103.148050,22.256917]}" id="NCID0EXLAC" xlink:type="simple">22°15.415'N, 103°8.883'E</named-content>
                </named-content>
              </td><td rowspan="1" colspan="1">887</td><td rowspan="1" colspan="1">25.5</td><td rowspan="1" colspan="1">8.4</td><td rowspan="1" colspan="1">204</td><td rowspan="1" colspan="1">10.05.2015</td></tr><tr><td rowspan="1" colspan="1">03572</td><td rowspan="1" colspan="1">Khánh Hòa Province, Suối Dầu Reservoir</td><td rowspan="1" colspan="1">benthos</td><td rowspan="1" colspan="1">
                <named-content xmlns:xlink="http://www.w3.org/1999/xlink" content-type="dwc:verbatimCoordinates" xlink:type="simple">
                  <named-content content-type="geo-json" specific-use="{&#34;type&#34;:&#34;Point&#34;,&#34;coordinates&#34;:[109.053333,12.165000]}" id="NCID0E3MAC" xlink:type="simple">12°09.900'N, 109°03.200'E</named-content>
                </named-content>
              </td><td rowspan="1" colspan="1">36</td><td rowspan="1" colspan="1">31.4</td><td rowspan="1" colspan="1">7.3</td><td rowspan="1" colspan="1">84</td><td rowspan="1" colspan="1">10.08.2010</td></tr><tr><td rowspan="1" colspan="1">03773</td><td rowspan="1" colspan="1">Khánh Hòa Province, Suối Dầu River</td><td rowspan="1" colspan="1">periphyton</td><td rowspan="1" colspan="1">
                <named-content xmlns:xlink="http://www.w3.org/1999/xlink" content-type="dwc:verbatimCoordinates" xlink:type="simple">
                  <named-content content-type="geo-json" specific-use="{&#34;type&#34;:&#34;Point&#34;,&#34;coordinates&#34;:[108.998183,12.112800]}" id="NCID0EBOAC" xlink:type="simple">12°06.768'N, 108°59.891'E</named-content>
                </named-content>
              </td><td rowspan="1" colspan="1">275</td><td rowspan="1" colspan="1">25</td><td rowspan="1" colspan="1">6.7</td><td rowspan="1" colspan="1">119</td><td rowspan="1" colspan="1">28.05.2012</td></tr><tr><td rowspan="1" colspan="1">04853</td><td rowspan="1" colspan="1">Khánh Hòa Province, Cái River</td><td rowspan="1" colspan="1">plankton</td><td rowspan="1" colspan="1">
                <named-content xmlns:xlink="http://www.w3.org/1999/xlink" content-type="dwc:verbatimCoordinates" xlink:type="simple">
                  <named-content content-type="geo-json" specific-use="{&#34;type&#34;:&#34;Point&#34;,&#34;coordinates&#34;:[109.108617,12.266383]}" id="NCID0EGPAC" xlink:type="simple">12°15.983'N, 109°06.517'E</named-content>
                </named-content>
              </td><td rowspan="1" colspan="1">13</td><td rowspan="1" colspan="1">31.6</td><td rowspan="1" colspan="1">7.0</td><td rowspan="1" colspan="1">40</td><td rowspan="1" colspan="1">17.04.2010</td></tr><tr><td rowspan="1" colspan="9">
                <bold>Laos</bold>
              </td></tr><tr><td rowspan="1" colspan="1">00956</td><td rowspan="1" colspan="1">Vientiane Province, Van Vieng District, Nam Lik Village, Nam Lik River</td><td rowspan="1" colspan="1">benthos</td><td rowspan="1" colspan="1">
                <named-content xmlns:xlink="http://www.w3.org/1999/xlink" content-type="dwc:verbatimCoordinates" xlink:type="simple">
                  <named-content content-type="geo-json" specific-use="{&#34;type&#34;:&#34;Point&#34;,&#34;coordinates&#34;:[102.410083,18.613467]}" id="NCID0ETAAE" xlink:type="simple">18°36.808'N, 102°24.605'E</named-content>
                </named-content>
              </td><td rowspan="1" colspan="1">196</td><td rowspan="1" colspan="1">23.5</td><td rowspan="1" colspan="1">6.9</td><td rowspan="1" colspan="1">98</td><td rowspan="1" colspan="1">24.11.2011</td></tr><tr><td rowspan="1" colspan="1">00962</td><td rowspan="1" colspan="1">Champasak Province, Bolaven Plateau, near the Pakse Town, unnamed waterfall</td><td rowspan="1" colspan="1">benthos</td><td rowspan="1" colspan="1">
                <named-content xmlns:xlink="http://www.w3.org/1999/xlink" content-type="dwc:verbatimCoordinates" xlink:type="simple">
                  <named-content content-type="geo-json" specific-use="{&#34;type&#34;:&#34;Point&#34;,&#34;coordinates&#34;:[106.332250,15.276933]}" id="NCID0EYBAE" xlink:type="simple">15°16.616'N 106°19.935'E</named-content>
                </named-content>
              </td><td rowspan="1" colspan="1">1149</td><td rowspan="1" colspan="1">24.5</td><td rowspan="1" colspan="1">6.9</td><td rowspan="1" colspan="1">84</td><td rowspan="1" colspan="1">30.11.2011</td></tr><tr><td rowspan="1" colspan="1">01621</td><td rowspan="1" colspan="1">Champasak Province, Bolaven Plateau, near the Paksong Town, Tad Yueang Waterfall</td><td rowspan="1" colspan="1">benthos</td><td rowspan="1" colspan="1">
                <named-content xmlns:xlink="http://www.w3.org/1999/xlink" content-type="dwc:verbatimCoordinates" xlink:type="simple">
                  <named-content content-type="geo-json" specific-use="{&#34;type&#34;:&#34;Point&#34;,&#34;coordinates&#34;:[105.914833,13.954433]}" id="NCID0E4CAE" xlink:type="simple">13°57.266'N 105°54.890'E</named-content>
                </named-content>
              </td><td rowspan="1" colspan="1">78</td><td rowspan="1" colspan="1">26.2</td><td rowspan="1" colspan="1">7.1</td><td rowspan="1" colspan="1">96</td><td rowspan="1" colspan="1">01.12.2011</td></tr></tbody></table></table-wrap></tp:treatment-sec></tp:taxon-treatment>
